# Supplementary material for: Identification of a Novel Wnt Antagonist Based Therapeutic and Diagnostic Target for Alzheimer’s Disease Using a Stem Cell-Derived Model
Source: Bioengineering (Basel). 2023 Feb 2;10(2):192. doi: 10.3390/bioengineering10020192 (PMC9952699; doi:10.3390/bioengineering10020192)
Supplement: Supplementary file 1 [file bioengineering-10-00192-s001.zip]

Archive with 2 entries (2 files):
- AMAD supplementary 231022.pdf
- Supplementary Data 231022.pdf
